# Supplementary material for: Metabolomic Insights into the Phytochemical Profiles and Seasonal Shifts of Fucus serratus and F. vesiculosus Harvested in Danish Coastal Waters (Aarhus Bay)—An Untargeted High-Resolution Mass-Spectrometry Approach
Source: Mar Drugs. 2025 Oct 26;23(11):417. doi: 10.3390/md23110417 (PMC12654025; doi:10.3390/md23110417)
Supplement: Supplementary file 1 [file marinedrugs-23-00417-s001.zip]

Archive with 1 entries (1 files):
- marinedrugs-3918645-supplementary.pdf
